# Supplementary material for: Carboxyalkylated Lignin as a Sustainable Dispersant for Coal Water Slurry
Source: Polymers (Basel). 2024 Sep 13;16(18):2586. doi: 10.3390/polym16182586 (PMC11435015; doi:10.3390/polym16182586)
Supplement: Supplementary file 1 [file polymers-16-02586-s001.zip]

Archive with 1 entries (1 files):
- polymers-3163879-supplementary.pdf
